# Supplementary material for: Chemical Characterization and Chemotaxonomic Significance of Essential Oil Constituents of Matricaria aurea Grown in Two Different Agro-Climatic Conditions
Source: Plants (Basel). 2023 Oct 12;12(20):3553. doi: 10.3390/plants12203553 (PMC10610148; doi:10.3390/plants12203553)
Supplement: Supplementary file 1 [file plants-12-03553-s001.zip]

Archive with 1 entries (1 files):
- plants-2607912-supplementary.pdf
